# Supplementary material for: The Role of Mutated Calreticulin in the Pathogenesis of BCR-ABL1-Negative Myeloproliferative Neoplasms
Source: Int J Mol Sci. 2024 Sep 12;25(18):9873. doi: 10.3390/ijms25189873 (PMC11432199; doi:10.3390/ijms25189873)
Supplement: Supplementary file 1 [file ijms-25-09873-s001.zip]

Archive with 1 entries (1 files):
- ijms-3185274-supplementary.pdf
